# Supplementary material for: Molecular Identification and Characterization of Fusarium Associated with Walnut Branch Blight Disease in China
Source: Pathogens. 2023 Jul 24;12(7):970. doi: 10.3390/pathogens12070970 (PMC10384706; doi:10.3390/pathogens12070970)
Supplement: Supplementary file 1 [file pathogens-12-00970-s001.zip]

Archive with 1 entries (1 files):
- pathogens-2485885-supplementary.pdf
